# Supplementary material for: Judicial judgment and media sensation of violence against medical staff in China: A fuzzy set qualitative comparative analysis (fsQCA)
Source: PLoS One. 2021 Oct 22;16(10):e0259014. doi: 10.1371/journal.pone.0259014 (PMC8535389; doi:10.1371/journal.pone.0259014)
Supplement: S1 Data — (CSV) [file pone.0259014.s001.csv]

id	Hospital	Disease	Cost	Weapon	Relation	Injury	Media	Judgment
1	0	1	1	1	1	1	1	0
2	0	0.67	0.67	1	0.67	1	0.33	0.33
3	0	1	0.67	1	1	1	0	1
4	1	0	0.67	0	0.67	0.33	0.33	0
5	1	0.33	0.33	1	0	0.67	0.33	0.33
6	1	0.33	0.67	1	1	0.67	0.33	0.33
7	1	0.33	0.33	0	0.67	0.33	0.33	0.33
8	1	0	0	1	0.67	1	0.67	0.33
9	1	0	1	1	0.67	0.67	0.67	0.67
10	1	1	1	1	1	0.67	0.67	0.33
11	0.67	1	0.67	1	1	1	0.33	0.67
12	1	1	0.67	1	1	1	0.33	1
13	1	0.67	0.67	1	1	0.67	0.67	0.33
14	1	0	0	1	1	0.67	1	0.67
15	1	0	0	1	1	1	0	1
16	1	1	0.67	1	1	0	0	0.33
17	1	0.33	0.33	0.67	1	0	0.33	0.67
18	0	0.33	0	1	1	0.67	0	0.33
19	0	1	0.67	0	0.67	0	0	0
20	0.67	0	0	0	0.67	1	0	1
21	0	0	0	1	0.33	0.67	0	0
22	0	1	0	0	0.67	0	0.67	1
23	0.67	0	0	1	1	0.33	0.67	0.33
24	1	1	0.67	1	1	1	0	1
25	1	0.67	0.67	1	0	1	0	0.67
26	1	0	0	1	1	0.33	0.33	0.33
27	1	0.33	0	1	1	0.67	0	0.67
28	1	0.67	1	1	0.67	0.67	0.67	0.67
29	1	0	0.33	0.67	0.67	0.33	0	0.67
30	0.67	0	0	0	0.33	0.33	0	0.33
31	0.33	0	0.33	0	0.33	0	0.33	1
32	1	0	0	0	0.67	0	0.33	0
33	1	0.67	0.67	1	1	0	0.67	0.33
34	1	1	1	1	0.67	0.67	0.67	0.67
35	0	1	0.67	0	0.67	0.33	0	0.33
36	0.33	0.33	0.67	1	1	0.33	0	0.33
37	1	0	0	0	0.67	0.67	0	0.33
38	1	0.33	0	1	1	0.67	1	0.67
39	1	1	0.67	1	0.67	1	1	0.33
40	0.67	0.67	0.67	1	1	1	0	1
41	1	0	0.33	0	0.67	0	0.67	0.67
42	1	0.33	0	0	1	0.33	0.33	0.67
43	1	0	0	1	1	0.67	0.33	0.33
44	0.67	0.33	0	0	1	0.33	0	0
45	0	0.67	0.67	0	0.67	0	0	0.33
46	1	1	0.67	0	0.67	0.33	0	0.33
47	1	0	0	0	1	0	0	0
48	1	1	1	0.33	0.67	0.33	0	0.33
49	1	1	0	0	0.67	0.33	1	0.67
50	1	1	1	0	0.67	0	0.33	0.33
